# Supplementary material for: Evaluation of Stable LifeAct-mRuby2- and LAMP1-NeonGreen Expressing A549 Cell Lines for Investigation of Aspergillus fumigatus Interaction with Pulmonary Cells
Source: Int J Mol Sci. 2021 May 31;22(11):5965. doi: 10.3390/ijms22115965 (PMC8198894; doi:10.3390/ijms22115965)
Supplement: Supplementary file 1 [file ijms-22-05965-s001.zip]

Archive with 2 entries (2 files):
- Supplementary Material/Video 1.avi
- Supplementary Material/Video 2.avi
